# Supplementary material for: Insights into Non-Proteolytic Inhibitory Mechanisms of Polymorphic Early-Stage Amyloid β Oligomers by Insulin Degrading Enzyme
Source: Biomolecules. 2022 Dec 16;12(12):1886. doi: 10.3390/biom12121886 (PMC9776231; doi:10.3390/biom12121886)
Supplement: Supplementary file 1 [file biomolecules-12-01886-s001.zip]

Archive with 1 entries (1 files):
- biomolecules-2078206-supplementary.pdf
